# Supplementary material for: Hybridizing Fabrications of Gd-CeO2 Thin Films Prepared by EPD and SILAR-A+ for Solid Electrolytes
Source: Molecules. 2025 Jan 21;30(3):456. doi: 10.3390/molecules30030456 (PMC11821242; doi:10.3390/molecules30030456)
Supplement: Supplementary file 1 [file molecules-30-00456-s001.zip]

Archive with 1 entries (1 files):
- molecules-3397343-supplementary.pdf
